# Supplementary material for: Influence of Substitutions in the Binding Motif of Proline-Rich Antimicrobial Peptide ARV-1502 on 70S Ribosome Binding and Antimicrobial Activity
Source: Int J Mol Sci. 2022 Mar 15;23(6):3150. doi: 10.3390/ijms23063150 (PMC8950706; doi:10.3390/ijms23063150)
Supplement: Supplementary file 1 [file ijms-23-03150-s001.zip]

Archive with 177 entries (177 files):
- 1 709874  combined COA  .pdf
- 10  709883 combined COA .pdf
- 100 709974 combined COA.pdf
- 101 709975 combined COA.pdf
- 102  709976 combined COA.pdf
- 103 709977 combined COA .pdf
- 104 709978 combined COA.pdf
- 105 709979 combined COA .pdf
- 106 709980 combined COA .pdf
- 107 709981 combined COA .pdf
- 108 709982 combined COA .pdf
- 109 709983 combined COA .pdf
- 11  709884 combined COA .pdf
- 110 709984 combined COA .pdf
- 111 709985 combined COA.pdf
- 112 709986 combined COA.pdf
- 113 709988 combined COA.pdf
- 114 709989 combined COA.pdf
- 115 709990 combined COA.pdf
- 116 709991 combined COA.pdf
- 117 709992 combined COA.pdf
- 118 709993 combined COA.pdf
- 119 709994 combined COA.pdf
- 12  709885 combined COA .pdf
- 120 709995 combined COA.pdf
- 121 709996 combined COA.pdf
- 122 709997 combined COA.pdf
- 123 709998 combined COA.pdf
- 124 709999 combined COA.pdf
- 125 710000 combined COA.pdf
- 126 710001 combined COA.pdf
- 127 710002 combined COA.pdf
- 128 710003 combined COA.pdf
- 129 710004 combined COA.pdf
- 13  709886 combined COA .pdf
- 130 710009 combined COA.pdf
- 131 710010 combined COA.pdf
- 132 710011 combined COA.pdf
- 133 710012 combined COA.pdf
- 134 710013 combined COA.pdf
- 135 710014 combined COA.pdf
- 136 710015 combined COA.pdf
- 137 710016 combined COA.pdf
- 138 710017 combined COA.pdf
- 139 710018 combined COA.pdf
- 14  709887 combined COA .pdf
- 140 710019 combined COA.pdf
- 141 710020 combined COA.pdf
- 142 710021 combined COA.pdf
- 143 710022 combined COA.pdf
- 144 710023 combined COA.pdf
- 145 710025 combined COA.pdf
- 146 710026 combined COA.pdf
- 147 710027 combined COA.pdf
- 148 710028 combined COA.pdf
- 149 710029 combined COA.pdf
- 15  709888 combined COA .pdf
- 150 710030 combined COA.pdf
- 151 710031 combined COA.pdf
- 152 710032 combined COA.pdf
- 153 710033 combined COA.pdf
- 154 710034 combined COA.pdf
- 155 710035 combined COA.pdf
- 156 710036 combined COA.pdf
- 157 710037 combined COA.pdf
- 158 710038 combined COA.pdf
- 159 710039 combined COA.pdf
- 16  709889 combined COA .pdf
- 160 710040 combined COA.pdf
- 161 710041 combined COA.pdf
- 162 710042 combined COA.pdf
- 163 710043 combined COA.pdf
- 164 710044 combined COA.pdf
- 165 710045 combined COA.pdf
- 166 710046 combined COA.pdf
- 167 710047 combined COA.pdf
- 168 710048 combined COA.pdf
- 169 710049 combined COA.pdf
- 17 709890 combined COA .pdf
- 170 710050 combined COA.pdf
- 171 710051 combined COA.pdf
- 172 710052 combined COA.pdf
- 173 710053 combined COA.pdf
- 174 710054 combined COA.pdf
- 175 710055 combined COA.pdf
- 176 710056 combined COA.pdf
- 177 710057 combined COA.pdf
- 178 710058 combined COA.pdf
- 179 710059 combined COA.pdf
- 18 709891 combined COA .pdf
- 180 710060 combined COA.pdf
- 181 710061 combined COA.pdf
- 182 710062 combined COA.pdf
- 183 710065 combined COA.pdf
- 19 709892 combined COA .pdf
- 2  709875 combined COA .pdf
- 20 709893 combined COA .pdf
- 21 709894 combined COA .pdf
- 22 709895 combined COA .pdf
- 23 709896 combined COA .pdf
- 24 709897 combined COA.pdf
- 25 709898 combined COA.pdf
- 26 709899 combined COA.pdf
- 27 709900 combined COA .pdf
- 28 709901 combined COA .pdf
- 29 709902 combined COA .pdf
- 30 709903 combined COA.pdf
- 31 709904 combined COA.pdf
- 32 709905 combined COA .pdf
- 33 709906 combined COA .pdf
- 34 709907 combined COA.pdf
- 35 709908 combined COA.pdf
- 36 709909 combined COA.pdf
- 37 709910 combined COA.pdf
- 38 709911 combined COA.pdf
- 39 709912 combined COA.pdf
- 40 709913 combined COA.pdf
- 41 709914 combined COA.pdf
- 42 709915 combined COA.pdf
- 43 709916 combined COA.pdf
- 44 709917 combined COA.pdf
- 45 709918 combined COA.pdf
- 46 709919 combined COA.pdf
- 47 709920 combined COA.pdf
- 48 709921 combined COA.pdf
- 49 709922 combined COA.pdf
- 50 709923 combined COA.pdf
- 51 709924 combined COA.pdf
- 52 709925 combined COA.pdf
- 53 709926 combined COA.pdf
- 54 709927 combined COA.pdf
- 55 709928 combined COA.pdf
- 56 709929 combined COA.pdf
- 57 709930 combined COA.pdf
- 58 709931 combined COA.pdf
- 59 709932 combined COA.pdf
- 6  709879 combined COA .pdf
- 60 709933 combined COA.pdf
- 61 709934 combined COA.pdf
- 62 709936 combined COA.pdf
- 63 709937 combined COA.pdf
- 64 709938 combined COA.pdf
- 65 709939 combined COA.pdf
- 66 709940 combined COA.pdf
- 67 709941 combined COA.pdf
- 68 709942 combined COA.pdf
- 69 709943 combined COA.pdf
- 7  709880 combined COA .pdf
- 70 709944 combined COA.pdf
- 71 709944 combined COA.pdf
- 72 709946 combined COA.pdf
- 73 709947 combined COA.pdf
- 74 709948 combined COA.pdf
- 75 709949 combined COA.pdf
- 76 709950 combined COA.pdf
- 77 709951 combined COA .pdf
- 78 709952 combined COA.pdf
- 79 709953 combined COA.pdf
- 80 709954 combined COA.pdf
- 82 709956 combined COA.pdf
- 83 709957 combined COA.pdf
- 84 709958 combined COA .pdf
- 85 709959 combined COA .pdf
- 86 709960 combined COA .pdf
- 87 709961 combined COA .pdf
- 88 709962 combined COA .pdf
- 89 709963 combined COA .pdf
- 90 709964 combined COA .pdf
- 91 709965 combined COA .pdf
- 92 709966 combined COA .pdf
- 93 709967 combined COA .pdf
- 94 709968 combined COA .pdf
- 95 709969 combined COA .pdf
- 96 709970 combined COA .pdf
- 97 709971 combined COA.pdf
- 98 709972 combined COA.pdf
- 99 709973 combined COA.pdf
